# Supplementary material for: Resonating neurons stabilize heterogeneous grid-cell networks
Source: eLife. 2021 Jul 30;10:e66804. doi: 10.7554/eLife.66804 (PMC8357421; doi:10.7554/eLife.66804)
Supplement: Source code 1. [file elife-66804-code1.zip]

Archive with 22 entries (20 files):
- Codes/
- __MACOSX/._Codes
- Codes/Integrator_All_heterogeneous.m
- __MACOSX/Codes/._Integrator_All_heterogeneous.m
- Codes/jitter.m
- __MACOSX/Codes/._jitter.m
- Codes/Grid_field_analysis.m
- __MACOSX/Codes/._Grid_field_analysis.m
- Codes/Heterogeneous_MechResonance.m
- __MACOSX/Codes/._Heterogeneous_MechResonance.m
- Codes/Homogeneous_integrator.m
- __MACOSX/Codes/._Homogeneous_integrator.m
- Codes/Resonator_All_heterogeneous.m
- __MACOSX/Codes/._Resonator_All_heterogeneous.m
- Codes/Homogeneous_MechResonance.m
- __MACOSX/Codes/._Homogeneous_MechResonance.m
- Codes/data/
- __MACOSX/Codes/._data
- Codes/Homogeneous_resonator.m
- __MACOSX/Codes/._Homogeneous_resonator.m
- Codes/data/pos_2m.mat
- __MACOSX/Codes/data/._pos_2m.mat
